# Supplementary material for: Mutational and transcriptional alterations and clinicopathological factors predict the prognosis of stage I hepatocellular carcinoma: Prediction of stage I HCC prognosis
Source: BMC Gastroenterol. 2022 Sep 24;22:427. doi: 10.1186/s12876-022-02496-3 (PMC9509563; doi:10.1186/s12876-022-02496-3)
Supplement: Supplementary file 1 — Additional file 1: Table S1. Univariate analysis of transcriptional status revealed significant genes related to the prognosis of Stage I HCC patients. Description of data: A list of main parameters from the univariate analysis. [file 12876_2022_2496_MOESM1_ESM.xlsx]

## Sheet: uni_cox_padj_selected
Additional file 1: Table S1. Univariate analysis of transcriptional status revealed significant genes related to the prognosis of Stage I HCC patients
	coef	se	z	HR	HRse	HRz	HRp	HRCILL	HRCIUL	P value
TNFRSF4	0.320015	0.120121	2.6641	1.37715	0.165424	2.27988	0.0226148	1.08826	1.74272	0.00771944
CRYBG2	0.234672	0.103365	2.27032	1.26449	0.130704	2.0236	0.043011	1.0326	1.54846	0.023188
CDCA8	0.238153	0.112197	2.12263	1.2689	0.142367	1.8888	0.0589187	1.01842	1.581	0.0337849
CDC20	0.197411	0.0892368	2.21222	1.21824	0.108712	2.00755	0.0446916	1.02277	1.45109	0.0269516
KIF2C	0.204859	0.0987099	2.07537	1.22735	0.121152	1.87659	0.0605742	1.01146	1.48933	0.0379524
TTC39A	0.158445	0.0785909	2.01607	1.17169	0.092084	1.86447	0.0622564	1.00442	1.36681	0.0437925
DNAJC6	0.190536	0.0916997	2.07783	1.2099	0.110947	1.89187	0.0585078	1.01087	1.44812	0.0377251
S100A3	0.168281	0.0851705	1.97581	1.18327	0.10078	1.81851	0.0689865	1.00135	1.39824	0.0481766
OLFML2B	0.231069	0.117854	1.96064	1.25995	0.148489	1.75061	0.0800136	1.00008	1.58734	0.0499205
SELP	-0.17063	0.0847316	-2.01377	0.843134	0.0714401	-2.19577	0.0281081	0.714123	0.995452	0.044034
ANGPTL1	-0.1936	0.0925417	-2.09203	0.823988	0.0762532	-2.30826	0.0209847	0.687304	0.987853	0.0364362
RRM2	0.221125	0.107623	2.05463	1.24748	0.134257	1.84332	0.0652825	1.01024	1.54043	0.0399152
CENPA	0.230244	0.0961732	2.39406	1.25891	0.121073	2.13844	0.0324811	1.04263	1.52005	0.016663
CREG2	0.237492	0.10236	2.32015	1.26806	0.1298	2.06522	0.0389023	1.03756	1.54978	0.0203326
BUB1	0.200587	0.102073	1.96513	1.22212	0.124746	1.78059	0.07498	1.00053	1.49279	0.0493987
SPC25	0.222237	0.104749	2.12162	1.24887	0.130817	1.9024	0.0571186	1.01708	1.53348	0.0338699
HOXD9	0.24188	0.0683659	3.53802	1.27364	0.0870736	3.14264	0.0016743	1.11392	1.45626	0.000403137
HOXD8	0.210079	0.0919535	2.28463	1.23378	0.11345	2.06061	0.0393405	1.0303	1.47743	0.0223347
SPP2	-0.125594	0.0536091	-2.34278	0.881973	0.0472817	-2.49625	0.0125513	0.794005	0.979687	0.0191409
SLC26A6	0.264519	0.12874	2.05468	1.3028	0.167723	1.80538	0.0710145	1.01227	1.67673	0.0399101
HERC5	0.304302	0.13186	2.30776	1.35568	0.17876	1.9897	0.046624	1.04693	1.75548	0.0210123
MMRN1	0.202392	0.0957426	2.11391	1.22433	0.11722	1.91372	0.0556554	1.01485	1.47705	0.0345227
ADH4	-0.143654	0.059021	-2.43395	0.866187	0.0511232	-2.61745	0.0088589	0.771566	0.972413	0.0149351
ADH1C	-0.150596	0.0572613	-2.62998	0.860195	0.0492559	-2.83834	0.0045349	0.768876	0.962361	0.00853898
CCNA2	0.185227	0.0931417	1.98866	1.20349	0.112095	1.81535	0.0694707	1.00268	1.44453	0.0467388
MND1	0.277584	0.13444	2.06473	1.31994	0.177453	1.80294	0.0713978	1.01419	1.71787	0.0389481
NEIL3	0.219423	0.0973549	2.25384	1.24536	0.121242	2.02371	0.0430002	1.02902	1.50717	0.0242059
TRIP13	0.255659	0.100855	2.53491	1.29131	0.130236	2.23681	0.0252987	1.0597	1.57355	0.0112476
GHR	-0.239286	0.114245	-2.0945	0.78719	0.0899322	-2.36634	0.0179651	0.629266	0.984747	0.0362153
CCNB1	0.224796	0.104292	2.15546	1.25207	0.13058	1.93037	0.0535614	1.0206	1.53604	0.0311259
KIF20A	0.216746	0.100638	2.15371	1.24203	0.124996	1.93629	0.0528318	1.01969	1.51285	0.031263
C5orf46	0.157088	0.0760532	2.0655	1.1701	0.0889897	1.91144	0.0559483	1.00806	1.35818	0.0388758
PTTG1	0.232499	0.0995082	2.33648	1.26175	0.125554	2.08475	0.037092	1.03818	1.53347	0.019466
HMMR	0.294552	0.117714	2.50227	1.34253	0.158034	2.16741	0.0302035	1.06592	1.69091	0.0123401
STC2	0.277428	0.100843	2.75108	1.31973	0.133086	2.40244	0.0162861	1.08305	1.60814	0.00593987
GPRIN1	0.22784	0.101511	2.24448	1.25588	0.127487	2.00715	0.0447339	1.0293	1.53234	0.0248017
HK3	0.220657	0.102813	2.14621	1.2469	0.128197	1.92592	0.054115	1.01933	1.52526	0.0318565
MXD3	0.351492	0.135278	2.59829	1.42119	0.192255	2.19076	0.0284689	1.09019	1.85268	0.00936893
FOXF2	0.201943	0.0950101	2.12549	1.22378	0.116271	1.92462	0.0542769	1.01585	1.47426	0.0335459
ABCB5	0.155165	0.05853	2.65103	1.16785	0.0683543	2.45559	0.0140652	1.04128	1.30981	0.00802468
EZH2	0.300852	0.13459	2.23533	1.35101	0.181832	1.9304	0.0535568	1.03776	1.75882	0.025396
XG	0.167226	0.0702999	2.37876	1.18202	0.083096	2.1905	0.0284878	1.02988	1.35664	0.017371
FAM9B	0.160989	0.0724666	2.22155	1.17467	0.0851245	2.05195	0.0401741	1.01914	1.35394	0.0263134
FATE1	0.270302	0.0867357	3.11639	1.31036	0.113655	2.73072	0.00631961	1.10551	1.55317	0.00183083
CTHRC1	0.136146	0.0683943	1.99061	1.14585	0.0783696	1.86104	0.0627379	1.0021	1.31022	0.0465243
GSDMC	0.190528	0.0821531	2.31919	1.20989	0.0993961	2.11164	0.0347174	1.02995	1.42126	0.0203849
LY6H	0.208749	0.0739679	2.82216	1.23214	0.0911384	2.54707	0.0108632	1.06585	1.42436	0.00477014
FREM1	-0.1534	0.074071	-2.07099	0.857786	0.0635371	-2.23828	0.0252029	0.741873	0.99181	0.0383598
MELK	0.216891	0.10287	2.10839	1.24221	0.127786	1.89542	0.058037	1.01539	1.5197	0.0349971
LHX2	0.254481	0.107264	2.37248	1.28979	0.138348	2.09466	0.0362012	1.04524	1.59156	0.0176692
ADAMTSL2	-0.174791	0.0678628	-2.57565	0.839632	0.0569798	-2.81446	0.00488588	0.735063	0.959078	0.0100051
LYVE1	0.223767	0.109097	2.05108	1.25078	0.136457	1.8378	0.0660917	1.00999	1.54898	0.0402588
ZWINT	0.235487	0.117923	1.99695	1.26552	0.149235	1.77924	0.0752002	1.00437	1.59458	0.0458306
CTNNA3	-0.165856	0.0838036	-1.9791	0.847168	0.0709957	-2.15269	0.0313432	0.718846	0.998397	0.0478045
CEP55	0.232674	0.101665	2.28864	1.26197	0.128298	2.04188	0.041163	1.03398	1.54023	0.0221006
CYP2C9	-0.170716	0.072377	-2.35871	0.843061	0.0610182	-2.57201	0.010111	0.731562	0.971552	0.0183384
CYP2C8	-0.135977	0.0688128	-1.97604	0.872863	0.0600641	-2.11669	0.034286	0.762733	0.998894	0.0481501
RDH16	-0.171132	0.0719248	-2.37931	0.842711	0.0606118	-2.59503	0.00945828	0.731907	0.970289	0.0173449
B4GALNT1	0.163144	0.0647946	2.51787	1.17721	0.0762767	2.32321	0.020168	1.03681	1.33661	0.0118067
TPPP2	-0.220245	0.110054	-2.00125	0.802322	0.0882985	-2.23875	0.0251725	0.646652	0.995466	0.0453653
DLGAP5	0.204141	0.100213	2.03708	1.22647	0.122908	1.84261	0.0653864	1.00776	1.49265	0.0416422
TEDC2	0.223467	0.109846	2.03437	1.2504	0.137352	1.82309	0.0682901	1.00821	1.55078	0.0419145
PKMYT1	0.225603	0.110382	2.04384	1.25308	0.138318	1.82969	0.0672964	1.0093	1.55574	0.0409698
COX6A2	0.137896	0.0567122	2.4315	1.14786	0.0650974	2.2713	0.0231288	1.0271	1.28281	0.0150365
SHCBP1	0.210568	0.101456	2.07547	1.23438	0.125235	1.87152	0.0612731	1.01179	1.50594	0.0379429
IRX5	0.16027	0.0693847	2.30988	1.17383	0.0814457	2.13428	0.0328196	1.02458	1.34482	0.0208948
LCAT	-0.248205	0.108007	-2.29804	0.7802	0.0842673	-2.60836	0.00909766	0.63135	0.964144	0.0215597
CDT1	0.201824	0.0923922	2.18443	1.22363	0.113054	1.97811	0.0479167	1.02096	1.46655	0.0289305
CCL23	-0.312021	0.144874	-2.15374	0.731966	0.106043	-2.5276	0.0114845	0.551028	0.972317	0.0312605
CCL3	0.228853	0.116439	1.96544	1.25716	0.146382	1.75676	0.0789594	1.00064	1.57944	0.0493638
MAPT	0.280873	0.10083	2.7856	1.32429	0.133528	2.42859	0.0151575	1.08681	1.61365	0.00534282
PRR11	0.222678	0.108583	2.05077	1.24942	0.135665	1.83848	0.0659911	1.00991	1.54573	0.0402894
CBX2	0.265058	0.0997969	2.65597	1.30351	0.130086	2.33312	0.0196417	1.07193	1.58511	0.007908
NDC80	0.233271	0.115537	2.01902	1.26272	0.145892	1.80082	0.0717315	1.00685	1.58363	0.0434855
OXT	-0.173993	0.0678313	-2.56508	0.840303	0.0569989	-2.80176	0.00508242	0.735695	0.959785	0.0103151
MYBL2	0.15515	0.0757278	2.04878	1.16783	0.0884374	1.89776	0.0577283	1.00675	1.35469	0.0404837
TMEM150B	0.17764	0.0847106	2.09702	1.1944	0.101178	1.92132	0.0546913	1.01168	1.41011	0.0359916
MYO18B	0.106776	0.0470927	2.26736	1.11268	0.0523994	2.1505	0.0315155	1.01458	1.22027	0.0233685
CENPM	0.18207	0.0916165	1.98731	1.1997	0.109912	1.81689	0.0692336	1.00251	1.43568	0.0468881
