# Supplementary material for: Mutational and transcriptional alterations and clinicopathological factors predict the prognosis of stage I hepatocellular carcinoma: Prediction of stage I HCC prognosis
Source: BMC Gastroenterol. 2022 Sep 24;22:427. doi: 10.1186/s12876-022-02496-3 (PMC9509563; doi:10.1186/s12876-022-02496-3)
Supplement: Supplementary file 2 — Additional file 2: Table S2. The patient identifier for all subjects involved in this study. Description of data: A list of submitter id of all 163 patients. [file 12876_2022_2496_MOESM2_ESM.xlsx]

## Sheet: Sheet1
Additional file 2: Table S2. The patient identifier for all subjects involved in this study.
	submitter_id
1	TCGA-DD-AACW
2	TCGA-DD-A1E9
3	TCGA-2Y-A9H9
4	TCGA-DD-AAEI
5	TCGA-DD-AADR
6	TCGA-GJ-A9DB
7	TCGA-2Y-A9H2
8	TCGA-5C-A9VH
9	TCGA-UB-A7MD
10	TCGA-G3-AAUZ
11	TCGA-DD-AADS
12	TCGA-G3-A7M6
13	TCGA-GJ-A3OU
14	TCGA-DD-AAE7
15	TCGA-DD-AADY
16	TCGA-2Y-A9H1
17	TCGA-2Y-A9H4
18	TCGA-MI-A75C
19	TCGA-DD-AACU
20	TCGA-G3-A3CI
21	TCGA-DD-AAVQ
22	TCGA-DD-A4NS
23	TCGA-XR-A8TG
24	TCGA-BD-A3EP
25	TCGA-G3-AAV4
26	TCGA-DD-A73E
27	TCGA-FV-A2QR
28	TCGA-DD-AAD2
29	TCGA-DD-A4NO
30	TCGA-G3-A7M8
31	TCGA-DD-AAVP
32	TCGA-DD-AACL
33	TCGA-DD-A1EI
34	TCGA-G3-A25Z
35	TCGA-G3-A7M5
36	TCGA-DD-AACC
37	TCGA-DD-AAE2
38	TCGA-DD-A4ND
39	TCGA-DD-A39X
40	TCGA-DD-AAVZ
41	TCGA-DD-AADA
42	TCGA-LG-A9QC
43	TCGA-MR-A8JO
44	TCGA-DD-AAE3
45	TCGA-DD-AAEB
46	TCGA-DD-A11A
47	TCGA-DD-AAEA
48	TCGA-G3-A25V
49	TCGA-DD-AAE6
50	TCGA-DD-AAVW
51	TCGA-EP-A2KC
52	TCGA-K7-A5RF
53	TCGA-DD-AAW3
54	TCGA-NI-A8LF
55	TCGA-DD-AACZ
56	TCGA-DD-A4NF
57	TCGA-G3-A5SK
58	TCGA-DD-AAE4
59	TCGA-G3-AAV2
60	TCGA-DD-AAE1
61	TCGA-DD-A4NP
62	TCGA-UB-A7ME
63	TCGA-DD-AADN
64	TCGA-G3-A3CK
65	TCGA-DD-AADV
66	TCGA-DD-AADD
67	TCGA-WJ-A86L
68	TCGA-DD-AAVS
69	TCGA-DD-AAD0
70	TCGA-DD-AAC9
71	TCGA-DD-A73F
72	TCGA-DD-A73B
73	TCGA-RC-A7SF
74	TCGA-O8-A75V
75	TCGA-DD-AADP
76	TCGA-DD-A11D
77	TCGA-FV-A2QQ
78	TCGA-2Y-A9GU
79	TCGA-DD-AACD
80	TCGA-2Y-A9H5
81	TCGA-DD-A3A3
82	TCGA-DD-AAD5
83	TCGA-RC-A7S9
84	TCGA-DD-A11C
85	TCGA-EP-A26S
86	TCGA-DD-AADE
87	TCGA-DD-AACA
88	TCGA-DD-AACO
89	TCGA-DD-A1EB
90	TCGA-DD-A1ED
91	TCGA-2Y-A9GV
92	TCGA-DD-A4NN
93	TCGA-DD-AADJ
94	TCGA-DD-A4NB
95	TCGA-ES-A2HT
96	TCGA-DD-AACE
97	TCGA-DD-A73G
98	TCGA-K7-A5RG
99	TCGA-RC-A7SK
100	TCGA-DD-AACV
101	TCGA-G3-A7M7
102	TCGA-DD-AADC
103	TCGA-DD-AACF
104	TCGA-G3-A25S
105	TCGA-2Y-A9HB
106	TCGA-DD-AAW2
107	TCGA-DD-AACS
108	TCGA-2Y-A9GT
109	TCGA-EP-A2KB
110	TCGA-DD-A73A
111	TCGA-2Y-A9GX
112	TCGA-WX-AA44
113	TCGA-DD-AAEE
114	TCGA-FV-A3R2
115	TCGA-G3-A25Y
116	TCGA-DD-A3A2
117	TCGA-DD-AAEH
118	TCGA-KR-A7K2
119	TCGA-DD-AACP
120	TCGA-EP-A3JL
121	TCGA-DD-AACN
122	TCGA-DD-AAE8
123	TCGA-DD-AAD1
124	TCGA-DD-AACY
125	TCGA-G3-A3CG
126	TCGA-DD-AADL
127	TCGA-ES-A2HS
128	TCGA-DD-AADI
129	TCGA-DD-AAD8
130	TCGA-DD-A4NL
131	TCGA-G3-A5SJ
132	TCGA-XR-A8TC
133	TCGA-2Y-A9GW
134	TCGA-G3-A25U
135	TCGA-G3-AAV0
136	TCGA-MR-A520
137	TCGA-DD-AAC8
138	TCGA-DD-AAEG
139	TCGA-BC-A10Z
140	TCGA-DD-AACB
141	TCGA-KR-A7K0
142	TCGA-FV-A3R3
143	TCGA-DD-AAD3
144	TCGA-DD-A1EF
145	TCGA-DD-AAED
146	TCGA-K7-A6G5
147	TCGA-DD-AAE9
148	TCGA-DD-AADB
149	TCGA-DD-A1EC
150	TCGA-XR-A8TF
151	TCGA-DD-AA3A
152	TCGA-DD-AAW0
153	TCGA-2Y-A9H6
154	TCGA-DD-AACT
155	TCGA-DD-AAVR
156	TCGA-UB-AA0V
157	TCGA-DD-AADW
158	TCGA-2Y-A9H7
159	TCGA-DD-AADF
160	TCGA-KR-A7K8
161	TCGA-DD-AADO
162	TCGA-HP-A5MZ
163	TCGA-EP-A12J
